# Supplementary material for: Effects of Secondary Metabolites from Pea on Fusarium Growth and Mycotoxin Biosynthesis
Source: J Fungi (Basel). 2021 Nov 24;7(12):1004. doi: 10.3390/jof7121004 (PMC8706721; doi:10.3390/jof7121004)
Supplement: Supplementary file 1 [file jof-07-01004-s001.zip]

Archive with 1 entries (1 files):
- jof-1443427-supplementary.pdf
